# Supplementary material for: A systematic hybrid machine learning approach for stress prediction
Source: PeerJ Comput Sci. 2023 Feb 8;9:e1154. doi: 10.7717/peerj-cs.1154 (PMC10280269; doi:10.7717/peerj-cs.1154)
Supplement: Supplemental Information 1 [file peerj-cs-09-1154-s001.csv]

sr	rr	t	lm	bo	rem	srh	hr	sl
93.8	25.68	91.84	16.6	89.84	99.6	1.84	74.2	3
91.64	25.104	91.552	15.88	89.552	98.88	1.552	72.76	3
60	20	96	10	95	85	7	60	1
85.76	23.536	90.768	13.92	88.768	96.92	0.768	68.84	3
48.12	17.248	97.872	6.496	96.248	72.48	8.248	53.12	0
56.88	19.376	95.376	9.376	94.064	83.44	6.376	58.44	1
47	16.8	97.2	5.6	95.8	68	7.8	52	0
50	18	99	8	97	80	9	55	0
45.28	16.112	96.168	4.224	95.112	61.12	7.112	50.28	0
55.52	19.104	95.104	9.104	93.656	82.76	6.104	57.76	1
73.44	21.344	93.344	11.344	91.344	91.72	4.016	63.36	2
59.28	19.856	95.856	9.856	94.784	84.64	6.856	59.64	1
48.6	17.44	98.16	6.88	96.44	74.4	8.44	53.6	0
96.288	26.288	85.36	17.144	82.432	100.36	0	75.72	4
87.8	24.08	91.04	14.6	89.04	97.6	1.04	70.2	3
52.32	18.464	94.464	8.464	92.696	81.16	5.464	56.16	1
52.64	18.528	94.528	8.528	92.792	81.32	5.528	56.32	1
86.24	23.664	90.832	14.08	88.832	97.08	0.832	69.16	3
81.56	22.416	90.208	12.52	88.208	95.52	0.208	66.04	3
63.68	20.368	92.368	10.368	90.368	86.84	2.552	60.92	2
77.6	21.76	93.76	11.76	91.76	93.8	4.64	64.4	2
77.28	21.728	93.728	11.728	91.728	93.64	4.592	64.32	2
69.76	20.976	92.976	10.976	90.976	89.88	3.464	62.44	2
88.04	24.144	91.072	14.68	89.072	97.68	1.072	70.36	3
89.96	24.656	91.328	15.32	89.328	98.32	1.328	71.64	3
53.68	18.736	94.736	8.736	93.104	81.84	5.736	56.84	1
78.56	21.856	93.856	11.856	91.856	94.28	4.784	64.64	2
50.96	18.192	94.192	8.192	92.288	80.48	5.192	55.48	1
94.76	25.936	91.968	16.92	89.968	99.92	1.968	74.84	3
62.08	20.208	92.208	10.208	90.208	86.04	2.312	60.52	2
49.12	17.648	98.472	7.296	96.648	76.48	8.648	54.12	0
96.256	26.256	85.32	17.128	82.384	100.32	0	75.64	4
47.68	17.072	97.608	6.144	96.072	70.72	8.072	52.68	0
99.904	29.904	89.88	18.952	87.856	104.88	0	84.76	4
60	20	92	10	90	85	2	60	2
86.72	23.792	90.896	14.24	88.896	97.24	0.896	69.48	3
48.48	17.392	98.088	6.784	96.392	73.92	8.392	53.48	0
98.528	28.528	88.16	18.264	85.792	103.16	0	81.32	4
46.12	16.448	96.672	4.896	95.448	64.48	7.448	51.12	0
98.72	28.72	88.4	18.36	86.08	103.4	0	81.8	4
60.96	20.096	92.096	10.096	90.096	85.48	2.144	60.24	2
65.6	20.56	92.56	10.56	90.56	87.8	2.84	61.4	2
75.36	21.536	93.536	11.536	91.536	92.68	4.304	63.84	2
49.28	17.712	98.568	7.424	96.712	77.12	8.712	54.28	0
73.28	21.328	93.328	11.328	91.328	91.64	3.992	63.32	2
98.912	28.912	88.64	18.456	86.368	103.64	0	82.28	4
62.88	20.288	92.288	10.288	90.288	86.44	2.432	60.72	2
97.664	27.664	87.08	17.832	84.496	102.08	0	79.16	4
56.72	19.344	95.344	9.344	94.016	83.36	6.344	58.36	1
96.576	26.576	85.72	17.288	82.864	100.72	0	76.44	4
49.6	17.84	98.76	7.68	96.84	78.4	8.84	54.6	0
53.6	18.72	94.72	8.72	93.08	81.8	5.72	56.8	1
93.2	25.52	91.76	16.4	89.76	99.4	1.76	73.8	3
46.84	16.736	97.104	5.472	95.736	67.36	7.736	51.84	0
56.08	19.216	95.216	9.216	93.824	83.04	6.216	58.04	1
75.68	21.568	93.568	11.568	91.568	92.84	4.352	63.92	2
97.536	27.536	86.92	17.768	84.304	101.92	0	78.84	4
92.84	25.424	91.712	16.28	89.712	99.28	1.712	73.56	3
87.56	24.016	91.008	14.52	89.008	97.52	1.008	70.04	3
58.48	19.696	95.696	9.696	94.544	84.24	6.696	59.24	1
98.336	28.336	87.92	18.168	85.504	102.92	0	80.84	4
81.08	22.288	90.144	12.36	88.144	95.36	0.144	65.72	3
46.6	16.64	96.96	5.28	95.64	66.4	7.64	51.6	0
61.6	20.16	92.16	10.16	90.16	85.8	2.24	60.4	2
96.448	26.448	85.56	17.224	82.672	100.56	0	76.12	4
50.24	18.048	94.048	8.048	92.072	80.12	5.048	55.12	1
49.92	17.968	98.952	7.936	96.968	79.68	8.968	54.92	0
60.48	20.048	92.048	10.048	90.048	85.24	2.072	60.12	2
99.136	29.136	88.92	18.568	86.704	103.92	0	82.84	4
48.28	17.312	97.968	6.624	96.312	73.12	8.312	53.28	0
50.48	18.096	94.096	8.096	92.144	80.24	5.096	55.24	1
96.192	26.192	85.24	17.096	82.288	100.24	0	75.48	4
57.68	19.536	95.536	9.536	94.304	83.84	6.536	58.84	1
45.16	16.064	96.096	4.128	95.064	60.64	7.064	50.16	0
48.68	17.472	98.208	6.944	96.472	74.72	8.472	53.68	0
98.016	28.016	87.52	18.008	85.024	102.52	0	80.04	4
96.8	26.8	86	17.4	83.2	101	0	77	4
56.48	19.296	95.296	9.296	93.944	83.24	6.296	58.24	1
90.08	24.688	91.344	15.36	89.344	98.36	1.344	71.72	3
96	26	85	17	82	100	0	75	4
50.64	18.128	94.128	8.128	92.192	80.32	5.128	55.32	1
50.56	18.112	94.112	8.112	92.168	80.28	5.112	55.28	1
53.92	18.784	94.784	8.784	93.176	81.96	5.784	56.96	1
96.672	26.672	85.84	17.336	83.008	100.84	0	76.68	4
68.32	20.832	92.832	10.832	90.832	89.16	3.248	62.08	2
54.88	18.976	94.976	8.976	93.464	82.44	5.976	57.44	1
52.4	18.48	94.48	8.48	92.72	81.2	5.48	56.2	1
51.6	18.32	94.32	8.32	92.48	80.8	5.32	55.8	1
92.48	25.328	91.664	16.16	89.664	99.16	1.664	73.32	3
98.24	28.24	87.8	18.12	85.36	102.8	0	80.6	4
65.12	20.512	92.512	10.512	90.512	87.56	2.768	61.28	2
86.6	23.76	90.88	14.2	88.88	97.2	0.88	69.4	3
68	20.8	92.8	10.8	90.8	89	3.2	62	2
99.808	29.808	89.76	18.904	87.712	104.76	0	84.52	4
45.2	16.08	96.12	4.16	95.08	60.8	7.08	50.2	0
63.2	20.32	92.32	10.32	90.32	86.6	2.48	60.8	2
98.272	28.272	87.84	18.136	85.408	102.84	0	80.68	4
75.2	21.52	93.52	11.52	91.52	92.6	4.28	63.8	2
76.96	21.696	93.696	11.696	91.696	93.48	4.544	64.24	2
80	22	90	12	88	95	0	65	3
99.616	29.616	89.52	18.808	87.424	104.52	0	84.04	4
97.216	27.216	86.52	17.608	83.824	101.52	0	78.04	4
45.04	16.016	96.024	4.032	95.016	60.16	7.016	50.04	0
97.376	27.376	86.72	17.688	84.064	101.72	0	78.44	4
53.52	18.704	94.704	8.704	93.056	81.76	5.704	56.76	1
61.44	20.144	92.144	10.144	90.144	85.72	2.216	60.36	2
62.24	20.224	92.224	10.224	90.224	86.12	2.336	60.56	2
79.2	21.92	93.92	11.92	91.92	94.6	4.88	64.8	2
96.96	26.96	86.2	17.48	83.44	101.2	0	77.4	4
54.4	18.88	94.88	8.88	93.32	82.2	5.88	57.2	1
68.96	20.896	92.896	10.896	90.896	89.48	3.344	62.24	2
96.608	26.608	85.76	17.304	82.912	100.76	0	76.52	4
47.44	16.976	97.464	5.952	95.976	69.76	7.976	52.44	0
90.56	24.816	91.408	15.52	89.408	98.52	1.408	72.04	3
66.88	20.688	92.688	10.688	90.688	88.44	3.032	61.72	2
97.92	27.92	87.4	17.96	84.88	102.4	0	79.8	4
68.64	20.864	92.864	10.864	90.864	89.32	3.296	62.16	2
76	21.6	93.6	11.6	91.6	93	4.4	64	2
49.52	17.808	98.712	7.616	96.808	78.08	8.808	54.52	0
54.96	18.992	94.992	8.992	93.488	82.48	5.992	57.48	1
55.28	19.056	95.056	9.056	93.584	82.64	6.056	57.64	1
90.32	24.752	91.376	15.44	89.376	98.44	1.376	71.88	3
97.312	27.312	86.64	17.656	83.968	101.64	0	78.28	4
58.08	19.616	95.616	9.616	94.424	84.04	6.616	59.04	1
83.6	22.96	90.48	13.2	88.48	96.2	0.48	67.4	3
98.112	28.112	87.64	18.056	85.168	102.64	0	80.28	4
98.208	28.208	87.76	18.104	85.312	102.76	0	80.52	4
65.76	20.576	92.576	10.576	90.576	87.88	2.864	61.44	2
57.2	19.44	95.44	9.44	94.16	83.6	6.44	58.6	1
97.568	27.568	86.96	17.784	84.352	101.96	0	78.92	4
68.8	20.88	92.88	10.88	90.88	89.4	3.32	62.2	2
47.8	17.12	97.68	6.24	96.12	71.2	8.12	52.8	0
97.184	27.184	86.48	17.592	83.776	101.48	0	77.96	4
92.72	25.392	91.696	16.24	89.696	99.24	1.696	73.48	3
59.68	19.936	95.936	9.936	94.904	84.84	6.936	59.84	1
48.56	17.424	98.136	6.848	96.424	74.24	8.424	53.56	0
48.36	17.344	98.016	6.688	96.344	73.44	8.344	53.36	0
78.08	21.808	93.808	11.808	91.808	94.04	4.712	64.52	2
96.736	26.736	85.92	17.368	83.104	100.92	0	76.84	4
47.72	17.088	97.632	6.176	96.088	70.88	8.088	52.72	0
71.36	21.136	93.136	11.136	91.136	90.68	3.704	62.84	2
81.44	22.384	90.192	12.48	88.192	95.48	0.192	65.96	3
78.4	21.84	93.84	11.84	91.84	94.2	4.76	64.6	2
49.32	17.728	98.592	7.456	96.728	77.28	8.728	54.32	0
68.48	20.848	92.848	10.848	90.848	89.24	3.272	62.12	2
46.92	16.768	97.152	5.536	95.768	67.68	7.768	51.92	0
48.76	17.504	98.256	7.008	96.504	75.04	8.504	53.76	0
45.08	16.032	96.048	4.064	95.032	60.32	7.032	50.08	0
45.12	16.048	96.072	4.096	95.048	60.48	7.048	50.12	0
50.32	18.064	94.064	8.064	92.096	80.16	5.064	55.16	1
88.52	24.272	91.136	14.84	89.136	97.84	1.136	70.68	3
47.88	17.152	97.728	6.304	96.152	71.52	8.152	52.88	0
96.864	26.864	86.08	17.432	83.296	101.08	0	77.16	4
96.096	26.096	85.12	17.048	82.144	100.12	0	75.24	4
49	17.6	98.4	7.2	96.6	76	8.6	54	0
64.64	20.464	92.464	10.464	90.464	87.32	2.696	61.16	2
93.32	25.552	91.776	16.44	89.776	99.44	1.776	73.88	3
74.56	21.456	93.456	11.456	91.456	92.28	4.184	63.64	2
96.32	26.32	85.4	17.16	82.48	100.4	0	75.8	4
98.784	28.784	88.48	18.392	86.176	103.48	0	81.96	4
98.88	28.88	88.6	18.44	86.32	103.6	0	82.2	4
70.56	21.056	93.056	11.056	91.056	90.28	3.584	62.64	2
55.76	19.152	95.152	9.152	93.728	82.88	6.152	57.88	1
66.08	20.608	92.608	10.608	90.608	88.04	2.912	61.52	2
99.392	29.392	89.24	18.696	87.088	104.24	0	83.48	4
76.8	21.68	93.68	11.68	91.68	93.4	4.52	64.2	2
46.8	16.72	97.08	5.44	95.72	67.2	7.72	51.8	0
47.28	16.912	97.368	5.824	95.912	69.12	7.912	52.28	0
99.776	29.776	89.72	18.888	87.664	104.72	0	84.44	4
100	30	90	19	88	105	0	85	4
59.6	19.92	95.92	9.92	94.88	84.8	6.92	59.8	1
74.72	21.472	93.472	11.472	91.472	92.36	4.208	63.68	2
71.2	21.12	93.12	11.12	91.12	90.6	3.68	62.8	2
58.16	19.632	95.632	9.632	94.448	84.08	6.632	59.08	1
53.44	18.688	94.688	8.688	93.032	81.72	5.688	56.72	1
52.56	18.512	94.512	8.512	92.768	81.28	5.512	56.28	1
54.32	18.864	94.864	8.864	93.296	82.16	5.864	57.16	1
98.08	28.08	87.6	18.04	85.12	102.6	0	80.2	4
92	25.2	91.6	16	89.6	99	1.6	73	3
58.88	19.776	95.776	9.776	94.664	84.44	6.776	59.44	1
55.2	19.04	95.04	9.04	93.56	82.6	6.04	57.6	1
53.36	18.672	94.672	8.672	93.008	81.68	5.672	56.68	1
79.04	21.904	93.904	11.904	91.904	94.52	4.856	64.76	2
58.24	19.648	95.648	9.648	94.472	84.12	6.648	59.12	1
46.2	16.48	96.72	4.96	95.48	64.8	7.48	51.2	0
67.04	20.704	92.704	10.704	90.704	88.52	3.056	61.76	2
47.04	16.816	97.224	5.632	95.816	68.16	7.816	52.04	0
73.76	21.376	93.376	11.376	91.376	91.88	4.064	63.44	2
57.04	19.408	95.408	9.408	94.112	83.52	6.408	58.52	1
72.48	21.248	93.248	11.248	91.248	91.24	3.872	63.12	2
52.8	18.56	94.56	8.56	92.84	81.4	5.56	56.4	1
57.28	19.456	95.456	9.456	94.184	83.64	6.456	58.64	1
96.384	26.384	85.48	17.192	82.576	100.48	0	75.96	4
88.4	24.24	91.12	14.8	89.12	97.8	1.12	70.6	3
98.304	28.304	87.88	18.152	85.456	102.88	0	80.76	4
46.68	16.672	97.008	5.344	95.672	66.72	7.672	51.68	0
45.96	16.384	96.576	4.768	95.384	63.84	7.384	50.96	0
48.64	17.456	98.184	6.912	96.456	74.56	8.456	53.64	0
67.36	20.736	92.736	10.736	90.736	88.68	3.104	61.84	2
88.76	24.336	91.168	14.92	89.168	97.92	1.168	70.84	3
46.36	16.544	96.816	5.088	95.544	65.44	7.544	51.36	0
45.44	16.176	96.264	4.352	95.176	61.76	7.176	50.44	0
48.84	17.536	98.304	7.072	96.536	75.36	8.536	53.84	0
80	22	94	12	92	95	5	65	2
96.64	26.64	85.8	17.32	82.96	100.8	0	76.6	4
45.32	16.128	96.192	4.256	95.128	61.28	7.128	50.32	0
67.68	20.768	92.768	10.768	90.768	88.84	3.152	61.92	2
99.552	29.552	89.44	18.776	87.328	104.44	0	83.88	4
58.32	19.664	95.664	9.664	94.496	84.16	6.664	59.16	1
52.08	18.416	94.416	8.416	92.624	81.04	5.416	56.04	1
56.56	19.312	95.312	9.312	93.968	83.28	6.312	58.28	1
82.28	22.608	90.304	12.76	88.304	95.76	0.304	66.52	3
45.48	16.192	96.288	4.384	95.192	61.92	7.192	50.48	0
48.72	17.488	98.232	6.976	96.488	74.88	8.488	53.72	0
93.08	25.488	91.744	16.36	89.744	99.36	1.744	73.72	3
87.44	23.984	90.992	14.48	88.992	97.48	0.992	69.96	3
47.4	16.96	97.44	5.92	95.96	69.6	7.96	52.4	0
77.76	21.776	93.776	11.776	91.776	93.88	4.664	64.44	2
65.28	20.528	92.528	10.528	90.528	87.64	2.792	61.32	2
61.76	20.176	92.176	10.176	90.176	85.88	2.264	60.44	2
59.36	19.872	95.872	9.872	94.808	84.68	6.872	59.68	1
97.088	27.088	86.36	17.544	83.632	101.36	0	77.72	4
47.2	16.88	97.32	5.76	95.88	68.8	7.88	52.2	0
55.68	19.136	95.136	9.136	93.704	82.84	6.136	57.84	1
80.12	22.032	90.016	12.04	88.016	95.04	0.016	65.08	3
96.768	26.768	85.96	17.384	83.152	100.96	0	76.92	4
61.12	20.112	92.112	10.112	90.112	85.56	2.168	60.28	2
50	18	94	8	92	80	5	55	1
97.408	27.408	86.76	17.704	84.112	101.76	0	78.52	4
45.52	16.208	96.312	4.416	95.208	62.08	7.208	50.52	0
91.4	25.04	91.52	15.8	89.52	98.8	1.52	72.6	3
97.056	27.056	86.32	17.528	83.584	101.32	0	77.64	4
57.44	19.488	95.488	9.488	94.232	83.72	6.488	58.72	1
90.44	24.784	91.392	15.48	89.392	98.48	1.392	71.96	3
46.76	16.704	97.056	5.408	95.704	67.04	7.704	51.76	0
45.84	16.336	96.504	4.672	95.336	63.36	7.336	50.84	0
88.64	24.304	91.152	14.88	89.152	97.88	1.152	70.76	3
98.048	28.048	87.56	18.024	85.072	102.56	0	80.12	4
83.12	22.832	90.416	13.04	88.416	96.04	0.416	67.08	3
56.64	19.328	95.328	9.328	93.992	83.32	6.328	58.32	1
98.176	28.176	87.72	18.088	85.264	102.72	0	80.44	4
93.44	25.584	91.792	16.48	89.792	99.48	1.792	73.96	3
84.44	23.184	90.592	13.48	88.592	96.48	0.592	67.96	3
98.432	28.432	88.04	18.216	85.648	103.04	0	81.08	4
80.96	22.256	90.128	12.32	88.128	95.32	0.128	65.64	3
49.08	17.632	98.448	7.264	96.632	76.32	8.632	54.08	0
86.96	23.856	90.928	14.32	88.928	97.32	0.928	69.64	3
79.36	21.936	93.936	11.936	91.936	94.68	4.904	64.84	2
81.2	22.32	90.16	12.4	88.16	95.4	0.16	65.8	3
83.96	23.056	90.528	13.32	88.528	96.32	0.528	67.64	3
51.36	18.272	94.272	8.272	92.408	80.68	5.272	55.68	1
97.248	27.248	86.56	17.624	83.872	101.56	0	78.12	4
60.16	20.016	92.016	10.016	90.016	85.08	2.024	60.04	2
82.76	22.736	90.368	12.92	88.368	95.92	0.368	66.84	3
51.12	18.224	94.224	8.224	92.336	80.56	5.224	55.56	1
92.96	25.456	91.728	16.32	89.728	99.32	1.728	73.64	3
74.88	21.488	93.488	11.488	91.488	92.44	4.232	63.72	2
83.48	22.928	90.464	13.16	88.464	96.16	0.464	67.32	3
97.632	27.632	87.04	17.816	84.448	102.04	0	79.08	4
69.44	20.944	92.944	10.944	90.944	89.72	3.416	62.36	2
99.872	29.872	89.84	18.936	87.808	104.84	0	84.68	4
81.92	22.512	90.256	12.64	88.256	95.64	0.256	66.28	3
73.12	21.312	93.312	11.312	91.312	91.56	3.968	63.28	2
48.88	17.552	98.328	7.104	96.552	75.52	8.552	53.88	0
47.12	16.848	97.272	5.696	95.848	68.48	7.848	52.12	0
56.16	19.232	95.232	9.232	93.848	83.08	6.232	58.08	1
77.44	21.744	93.744	11.744	91.744	93.72	4.616	64.36	2
84.8	23.28	90.64	13.6	88.64	96.6	0.64	68.2	3
74.4	21.44	93.44	11.44	91.44	92.2	4.16	63.6	2
77.92	21.792	93.792	11.792	91.792	93.96	4.688	64.48	2
98.848	28.848	88.56	18.424	86.272	103.56	0	82.12	4
99.04	29.04	88.8	18.52	86.56	103.8	0	82.6	4
58.56	19.712	95.712	9.712	94.568	84.28	6.712	59.28	1
46.64	16.656	96.984	5.312	95.656	66.56	7.656	51.64	0
98.656	28.656	88.32	18.328	85.984	103.32	0	81.64	4
51.92	18.384	94.384	8.384	92.576	80.96	5.384	55.96	1
70.08	21.008	93.008	11.008	91.008	90.04	3.512	62.52	2
89.48	24.528	91.264	15.16	89.264	98.16	1.264	71.32	3
96.928	26.928	86.16	17.464	83.392	101.16	0	77.32	4
89.36	24.496	91.248	15.12	89.248	98.12	1.248	71.24	3
94.28	25.808	91.904	16.76	89.904	99.76	1.904	74.52	3
83.36	22.896	90.448	13.12	88.448	96.12	0.448	67.24	3
45.36	16.144	96.216	4.288	95.144	61.44	7.144	50.36	0
94.88	25.968	91.984	16.96	89.984	99.96	1.984	74.92	3
47.24	16.896	97.344	5.792	95.896	68.96	7.896	52.24	0
54.56	18.912	94.912	8.912	93.368	82.28	5.912	57.28	1
89.84	24.624	91.312	15.28	89.312	98.28	1.312	71.56	3
89	24.4	91.2	15	89.2	98	1.2	71	3
88.28	24.208	91.104	14.76	89.104	97.76	1.104	70.52	3
64.32	20.432	92.432	10.432	90.432	87.16	2.648	61.08	2
96.48	26.48	85.6	17.24	82.72	100.6	0	76.2	4
48.24	17.296	97.944	6.592	96.296	72.96	8.296	53.24	0
97.344	27.344	86.68	17.672	84.016	101.68	0	78.36	4
45.88	16.352	96.528	4.704	95.352	63.52	7.352	50.88	0
98.368	28.368	87.96	18.184	85.552	102.96	0	80.92	4
49.68	17.872	98.808	7.744	96.872	78.72	8.872	54.68	0
69.12	20.912	92.912	10.912	90.912	89.56	3.368	62.28	2
59.52	19.904	95.904	9.904	94.856	84.76	6.904	59.76	1
76.48	21.648	93.648	11.648	91.648	93.24	4.472	64.12	2
53.12	18.624	94.624	8.624	92.936	81.56	5.624	56.56	1
86.36	23.696	90.848	14.12	88.848	97.12	0.848	69.24	3
49.36	17.744	98.616	7.488	96.744	77.44	8.744	54.36	0
46	16.4	96.6	4.8	95.4	64	7.4	51	0
91.76	25.136	91.568	15.92	89.568	98.92	1.568	72.84	3
65.92	20.592	92.592	10.592	90.592	87.96	2.888	61.48	2
62.56	20.256	92.256	10.256	90.256	86.28	2.384	60.64	2
96.704	26.704	85.88	17.352	83.056	100.88	0	76.76	4
72.32	21.232	93.232	11.232	91.232	91.16	3.848	63.08	2
90.92	24.912	91.456	15.64	89.456	98.64	1.456	72.28	3
48.8	17.52	98.28	7.04	96.52	75.2	8.52	53.8	0
85.04	23.344	90.672	13.68	88.672	96.68	0.672	68.36	3
71.04	21.104	93.104	11.104	91.104	90.52	3.656	62.76	2
55.92	19.184	95.184	9.184	93.776	82.96	6.184	57.96	1
45.56	16.224	96.336	4.448	95.224	62.24	7.224	50.56	0
56.8	19.36	95.36	9.36	94.04	83.4	6.36	58.4	1
49.8	17.92	98.88	7.84	96.92	79.2	8.92	54.8	0
95	26	92	17	90	100	2	75	3
87.2	23.92	90.96	14.4	88.96	97.4	0.96	69.8	3
82.52	22.672	90.336	12.84	88.336	95.84	0.336	66.68	3
48	17.2	97.8	6.4	96.2	72	8.2	53	0
91.16	24.976	91.488	15.72	89.488	98.72	1.488	72.44	3
96.032	26.032	85.04	17.016	82.048	100.04	0	75.08	4
71.52	21.152	93.152	11.152	91.152	90.76	3.728	62.88	2
96.064	26.064	85.08	17.032	82.096	100.08	0	75.16	4
89.6	24.56	91.28	15.2	89.28	98.2	1.28	71.4	3
99.68	29.68	89.6	18.84	87.52	104.6	0	84.2	4
57.6	19.52	95.52	9.52	94.28	83.8	6.52	58.8	1
70.72	21.072	93.072	11.072	91.072	90.36	3.608	62.68	2
49.4	17.76	98.64	7.52	96.76	77.6	8.76	54.4	0
74.08	21.408	93.408	11.408	91.408	92.04	4.112	63.52	2
96.992	26.992	86.24	17.496	83.488	101.24	0	77.48	4
49.2	17.68	98.52	7.36	96.68	76.8	8.68	54.2	0
51.04	18.208	94.208	8.208	92.312	80.52	5.208	55.52	1
84.68	23.248	90.624	13.56	88.624	96.56	0.624	68.12	3
98.464	28.464	88.08	18.232	85.696	103.08	0	81.16	4
46.24	16.496	96.744	4.992	95.496	64.96	7.496	51.24	0
50.72	18.144	94.144	8.144	92.216	80.36	5.144	55.36	1
47.52	17.008	97.512	6.016	96.008	70.08	8.008	52.52	0
47.08	16.832	97.248	5.664	95.832	68.32	7.832	52.08	0
89.12	24.432	91.216	15.04	89.216	98.04	1.216	71.08	3
45.6	16.24	96.36	4.48	95.24	62.4	7.24	50.6	0
45.68	16.272	96.408	4.544	95.272	62.72	7.272	50.68	0
64.16	20.416	92.416	10.416	90.416	87.08	2.624	61.04	2
92.12	25.232	91.616	16.04	89.616	99.04	1.616	73.08	3
72.64	21.264	93.264	11.264	91.264	91.32	3.896	63.16	2
97.28	27.28	86.6	17.64	83.92	101.6	0	78.2	4
49.56	17.824	98.736	7.648	96.824	78.24	8.824	54.56	0
59.44	19.888	95.888	9.888	94.832	84.72	6.888	59.72	1
92.36	25.296	91.648	16.12	89.648	99.12	1.648	73.24	3
97.44	27.44	86.8	17.72	84.16	101.8	0	78.6	4
80.72	22.192	90.096	12.24	88.096	95.24	0.096	65.48	3
99.936	29.936	89.92	18.968	87.904	104.92	0	84.84	4
99.168	29.168	88.96	18.584	86.752	103.96	0	82.92	4
85.16	23.376	90.688	13.72	88.688	96.72	0.688	68.44	3
97.696	27.696	87.12	17.848	84.544	102.12	0	79.24	4
75.84	21.584	93.584	11.584	91.584	92.92	4.376	63.96	2
45	16	96	4	95	60	7	50	0
98.496	28.496	88.12	18.248	85.744	103.12	0	81.24	4
64	20.4	92.4	10.4	90.4	87	2.6	61	2
81.32	22.352	90.176	12.44	88.176	95.44	0.176	65.88	3
75.52	21.552	93.552	11.552	91.552	92.76	4.328	63.88	2
52	18.4	94.4	8.4	92.6	81	5.4	56	1
66.4	20.64	92.64	10.64	90.64	88.2	2.96	61.6	2
71.84	21.184	93.184	11.184	91.184	90.92	3.776	62.96	2
99.072	29.072	88.84	18.536	86.608	103.84	0	82.68	4
49.24	17.696	98.544	7.392	96.696	76.96	8.696	54.24	0
86.48	23.728	90.864	14.16	88.864	97.16	0.864	69.32	3
46.04	16.416	96.624	4.832	95.416	64.16	7.416	51.04	0
58.96	19.792	95.792	9.792	94.688	84.48	6.792	59.48	1
92.24	25.264	91.632	16.08	89.632	99.08	1.632	73.16	3
97.472	27.472	86.84	17.736	84.208	101.84	0	78.68	4
93.92	25.712	91.856	16.64	89.856	99.64	1.856	74.28	3
67.84	20.784	92.784	10.784	90.784	88.92	3.176	61.96	2
46.28	16.512	96.768	5.024	95.512	65.12	7.512	51.28	0
90.2	24.72	91.36	15.4	89.36	98.4	1.36	71.8	3
50.4	18.08	94.08	8.08	92.12	80.2	5.08	55.2	1
70.88	21.088	93.088	11.088	91.088	90.44	3.632	62.72	2
97.792	27.792	87.24	17.896	84.688	102.24	0	79.48	4
47.96	17.184	97.776	6.368	96.184	71.84	8.184	52.96	0
56.24	19.248	95.248	9.248	93.872	83.12	6.248	58.12	1
96.16	26.16	85.2	17.08	82.24	100.2	0	75.4	4
55.12	19.024	95.024	9.024	93.536	82.56	6.024	57.56	1
61.92	20.192	92.192	10.192	90.192	85.96	2.288	60.48	2
48.08	17.232	97.848	6.464	96.232	72.32	8.232	53.08	0
84.32	23.152	90.576	13.44	88.576	96.44	0.576	67.88	3
47.32	16.928	97.392	5.856	95.928	69.28	7.928	52.32	0
53.04	18.608	94.608	8.608	92.912	81.52	5.608	56.52	1
57.12	19.424	95.424	9.424	94.136	83.56	6.424	58.56	1
84.92	23.312	90.656	13.64	88.656	96.64	0.656	68.28	3
55.04	19.008	95.008	9.008	93.512	82.52	6.008	57.52	1
99.968	29.968	89.96	18.984	87.952	104.96	0	84.92	4
57.92	19.584	95.584	9.584	94.376	83.96	6.584	58.96	1
96.896	26.896	86.12	17.448	83.344	101.12	0	77.24	4
50.8	18.16	94.16	8.16	92.24	80.4	5.16	55.4	1
98.56	28.56	88.2	18.28	85.84	103.2	0	81.4	4
51.84	18.368	94.368	8.368	92.552	80.92	5.368	55.92	1
49.72	17.888	98.832	7.776	96.888	78.88	8.888	54.72	0
83.84	23.024	90.512	13.28	88.512	96.28	0.512	67.56	3
86.84	23.824	90.912	14.28	88.912	97.28	0.912	69.56	3
85.4	23.44	90.72	13.8	88.72	96.8	0.72	68.6	3
80.36	22.096	90.048	12.12	88.048	95.12	0.048	65.24	3
85.64	23.504	90.752	13.88	88.752	96.88	0.752	68.76	3
96.512	26.512	85.64	17.256	82.768	100.64	0	76.28	4
78.72	21.872	93.872	11.872	91.872	94.36	4.808	64.68	2
62.72	20.272	92.272	10.272	90.272	86.36	2.408	60.68	2
84.2	23.12	90.56	13.4	88.56	96.4	0.56	67.8	3
56.4	19.28	95.28	9.28	93.92	83.2	6.28	58.2	1
83.24	22.864	90.432	13.08	88.432	96.08	0.432	67.16	3
90.68	24.848	91.424	15.56	89.424	98.56	1.424	72.12	3
76.16	21.616	93.616	11.616	91.616	93.08	4.424	64.04	2
48.2	17.28	97.92	6.56	96.28	72.8	8.28	53.2	0
97.856	27.856	87.32	17.928	84.784	102.32	0	79.64	4
98.688	28.688	88.36	18.344	86.032	103.36	0	81.72	4
52.24	18.448	94.448	8.448	92.672	81.12	5.448	56.12	1
50.16	18.032	94.032	8.032	92.048	80.08	5.032	55.08	1
45.72	16.288	96.432	4.576	95.288	62.88	7.288	50.72	0
59.12	19.824	95.824	9.824	94.736	84.56	6.824	59.56	1
97.152	27.152	86.44	17.576	83.728	101.44	0	77.88	4
81.8	22.48	90.24	12.6	88.24	95.6	0.24	66.2	3
49.88	17.952	98.928	7.904	96.952	79.52	8.952	54.88	0
52.16	18.432	94.432	8.432	92.648	81.08	5.432	56.08	1
98.624	28.624	88.28	18.312	85.936	103.28	0	81.56	4
98.4	28.4	88	18.2	85.6	103	0	81	4
47.84	17.136	97.704	6.272	96.136	71.36	8.136	52.84	0
48.52	17.408	98.112	6.816	96.408	74.08	8.408	53.52	0
56	19.2	95.2	9.2	93.8	83	6.2	58	1
58.72	19.744	95.744	9.744	94.616	84.36	6.744	59.36	1
48.04	17.216	97.824	6.432	96.216	72.16	8.216	53.04	0
99.744	29.744	89.68	18.872	87.616	104.68	0	84.36	4
47.36	16.944	97.416	5.888	95.944	69.44	7.944	52.36	0
97.824	27.824	87.28	17.912	84.736	102.28	0	79.56	4
66.56	20.656	92.656	10.656	90.656	88.28	2.984	61.64	2
49.84	17.936	98.904	7.872	96.936	79.36	8.936	54.84	0
72.16	21.216	93.216	11.216	91.216	91.08	3.824	63.04	2
84.08	23.088	90.544	13.36	88.544	96.36	0.544	67.72	3
72.8	21.28	93.28	11.28	91.28	91.4	3.92	63.2	2
77.12	21.712	93.712	11.712	91.712	93.56	4.568	64.28	2
99.456	29.456	89.32	18.728	87.184	104.32	0	83.64	4
88.16	24.176	91.088	14.72	89.088	97.72	1.088	70.44	3
52.88	18.576	94.576	8.576	92.864	81.44	5.576	56.44	1
97.888	27.888	87.36	17.944	84.832	102.36	0	79.72	4
54.08	18.816	94.816	8.816	93.224	82.04	5.816	57.04	1
57.36	19.472	95.472	9.472	94.208	83.68	6.472	58.68	1
51.2	18.24	94.24	8.24	92.36	80.6	5.24	55.6	1
63.36	20.336	92.336	10.336	90.336	86.68	2.504	60.84	2
97.984	27.984	87.48	17.992	84.976	102.48	0	79.96	4
98.752	28.752	88.44	18.376	86.128	103.44	0	81.88	4
82.4	22.64	90.32	12.8	88.32	95.8	0.32	66.6	3
66.24	20.624	92.624	10.624	90.624	88.12	2.936	61.56	2
49.76	17.904	98.856	7.808	96.904	79.04	8.904	54.76	0
59.84	19.968	95.968	9.968	94.952	84.92	6.968	59.92	1
87.92	24.112	91.056	14.64	89.056	97.64	1.056	70.28	3
52.48	18.496	94.496	8.496	92.744	81.24	5.496	56.24	1
87.32	23.952	90.976	14.44	88.976	97.44	0.976	69.88	3
55.44	19.088	95.088	9.088	93.632	82.72	6.088	57.72	1
52.96	18.592	94.592	8.592	92.888	81.48	5.592	56.48	1
54.24	18.848	94.848	8.848	93.272	82.12	5.848	57.12	1
53.76	18.752	94.752	8.752	93.128	81.88	5.752	56.88	1
99.584	29.584	89.48	18.792	87.376	104.48	0	83.96	4
78.88	21.888	93.888	11.888	91.888	94.44	4.832	64.72	2
97.952	27.952	87.44	17.976	84.928	102.44	0	79.88	4
57.52	19.504	95.504	9.504	94.256	83.76	6.504	58.76	1
99.712	29.712	89.64	18.856	87.568	104.64	0	84.28	4
60.8	20.08	92.08	10.08	90.08	85.4	2.12	60.2	2
69.92	20.992	92.992	10.992	90.992	89.96	3.488	62.48	2
51.52	18.304	94.304	8.304	92.456	80.76	5.304	55.76	1
91.28	25.008	91.504	15.76	89.504	98.76	1.504	72.52	3
86.12	23.632	90.816	14.04	88.816	97.04	0.816	69.08	3
76.32	21.632	93.632	11.632	91.632	93.16	4.448	64.08	2
56.32	19.264	95.264	9.264	93.896	83.16	6.264	58.16	1
45.4	16.16	96.24	4.32	95.16	61.6	7.16	50.4	0
48.92	17.568	98.352	7.136	96.568	75.68	8.568	53.92	0
94.16	25.776	91.888	16.72	89.888	99.72	1.888	74.44	3
51.76	18.352	94.352	8.352	92.528	80.88	5.352	55.88	1
45.92	16.368	96.552	4.736	95.368	63.68	7.368	50.92	0
91.04	24.944	91.472	15.68	89.472	98.68	1.472	72.36	3
54.8	18.96	94.96	8.96	93.44	82.4	5.96	57.4	1
49.96	17.984	98.976	7.968	96.984	79.84	8.984	54.96	0
51.28	18.256	94.256	8.256	92.384	80.64	5.256	55.64	1
99.36	29.36	89.2	18.68	87.04	104.2	0	83.4	4
47.76	17.104	97.656	6.208	96.104	71.04	8.104	52.76	0
46.96	16.784	97.176	5.568	95.784	67.84	7.784	51.96	0
92.6	25.36	91.68	16.2	89.68	99.2	1.68	73.4	3
68.16	20.816	92.816	10.816	90.816	89.08	3.224	62.04	2
61.28	20.128	92.128	10.128	90.128	85.64	2.192	60.32	2
96.832	26.832	86.04	17.416	83.248	101.04	0	77.08	4
52.72	18.544	94.544	8.544	92.816	81.36	5.544	56.36	1
82.16	22.576	90.288	12.72	88.288	95.72	0.288	66.44	3
63.04	20.304	92.304	10.304	90.304	86.52	2.456	60.76	2
99.232	29.232	89.04	18.616	86.848	104.04	0	83.08	4
63.84	20.384	92.384	10.384	90.384	86.92	2.576	60.96	2
99.424	29.424	89.28	18.712	87.136	104.28	0	83.56	4
60.64	20.064	92.064	10.064	90.064	85.32	2.096	60.16	2
59.2	19.84	95.84	9.84	94.76	84.6	6.84	59.6	1
89.72	24.592	91.296	15.24	89.296	98.24	1.296	71.48	3
46.56	16.624	96.936	5.248	95.624	66.24	7.624	51.56	0
50.08	18.016	94.016	8.016	92.024	80.04	5.016	55.04	1
49.16	17.664	98.496	7.328	96.664	76.64	8.664	54.16	0
46.88	16.752	97.128	5.504	95.752	67.52	7.752	51.88	0
83.72	22.992	90.496	13.24	88.496	96.24	0.496	67.48	3
63.52	20.352	92.352	10.352	90.352	86.76	2.528	60.88	2
96.128	26.128	85.16	17.064	82.192	100.16	0	75.32	4
80.48	22.128	90.064	12.16	88.064	95.16	0.064	65.32	3
45.8	16.32	96.48	4.64	95.32	63.2	7.32	50.8	0
47.16	16.864	97.296	5.728	95.864	68.64	7.864	52.16	0
99.264	29.264	89.08	18.632	86.896	104.08	0	83.16	4
60.32	20.032	92.032	10.032	90.032	85.16	2.048	60.08	2
96.224	26.224	85.28	17.112	82.336	100.28	0	75.56	4
99.008	29.008	88.76	18.504	86.512	103.76	0	82.52	4
50.88	18.176	94.176	8.176	92.264	80.44	5.176	55.44	1
78.24	21.824	93.824	11.824	91.824	94.12	4.736	64.56	2
89.24	24.464	91.232	15.08	89.232	98.08	1.232	71.16	3
47.92	17.168	97.752	6.336	96.168	71.68	8.168	52.92	0
51.68	18.336	94.336	8.336	92.504	80.84	5.336	55.84	1
46.48	16.592	96.888	5.184	95.592	65.92	7.592	51.48	0
82.04	22.544	90.272	12.68	88.272	95.68	0.272	66.36	3
49.64	17.856	98.784	7.712	96.856	78.56	8.856	54.64	0
46.72	16.688	97.032	5.376	95.688	66.88	7.688	51.72	0
67.52	20.752	92.752	10.752	90.752	88.76	3.128	61.88	2
53.28	18.656	94.656	8.656	92.984	81.64	5.656	56.64	1
45.76	16.304	96.456	4.608	95.304	63.04	7.304	50.76	0
46.4	16.56	96.84	5.12	95.56	65.6	7.56	51.4	0
99.52	29.52	89.4	18.76	87.28	104.4	0	83.8	4
46.44	16.576	96.864	5.152	95.576	65.76	7.576	51.44	0
99.2	29.2	89	18.6	86.8	104	0	83	4
53.84	18.768	94.768	8.768	93.152	81.92	5.768	56.92	1
79.52	21.952	93.952	11.952	91.952	94.76	4.928	64.88	2
96.544	26.544	85.68	17.272	82.816	100.68	0	76.36	4
80.6	22.16	90.08	12.2	88.08	95.2	0.08	65.4	3
79.68	21.968	93.968	11.968	91.968	94.84	4.952	64.92	2
98.944	28.944	88.68	18.472	86.416	103.68	0	82.36	4
47.6	17.04	97.56	6.08	96.04	70.4	8.04	52.6	0
81.68	22.448	90.224	12.56	88.224	95.56	0.224	66.12	3
59.92	19.984	95.984	9.984	94.976	84.96	6.984	59.96	1
48.96	17.584	98.376	7.168	96.584	75.84	8.584	53.96	0
48.16	17.264	97.896	6.528	96.264	72.64	8.264	53.16	0
58.4	19.68	95.68	9.68	94.52	84.2	6.68	59.2	1
97.728	27.728	87.16	17.864	84.592	102.16	0	79.32	4
70.24	21.024	93.024	11.024	91.024	90.12	3.536	62.56	2
85.28	23.408	90.704	13.76	88.704	96.76	0.704	68.52	3
46.32	16.528	96.792	5.056	95.528	65.28	7.528	51.32	0
54.48	18.896	94.896	8.896	93.344	82.24	5.896	57.24	1
87.68	24.048	91.024	14.56	89.024	97.56	1.024	70.12	3
99.296	29.296	89.12	18.648	86.944	104.12	0	83.24	4
80.24	22.064	90.032	12.08	88.032	95.08	0.032	65.16	3
98.816	28.816	88.52	18.408	86.224	103.52	0	82.04	4
64.48	20.448	92.448	10.448	90.448	87.24	2.672	61.12	2
99.648	29.648	89.56	18.824	87.472	104.56	0	84.12	4
64.96	20.496	92.496	10.496	90.496	87.48	2.744	61.24	2
82.64	22.704	90.352	12.88	88.352	95.88	0.352	66.76	3
46.52	16.608	96.912	5.216	95.608	66.08	7.608	51.52	0
91.88	25.168	91.584	15.96	89.584	98.96	1.584	72.92	3
64.8	20.48	92.48	10.48	90.48	87.4	2.72	61.2	2
49.04	17.616	98.424	7.232	96.616	76.16	8.616	54.04	0
75.04	21.504	93.504	11.504	91.504	92.52	4.256	63.76	2
87.08	23.888	90.944	14.36	88.944	97.36	0.944	69.72	3
76.64	21.664	93.664	11.664	91.664	93.32	4.496	64.16	2
85.88	23.568	90.784	13.96	88.784	96.96	0.784	68.92	3
99.488	29.488	89.36	18.744	87.232	104.36	0	83.72	4
51.44	18.288	94.288	8.288	92.432	80.72	5.288	55.72	1
58	19.6	95.6	9.6	94.4	84	6.6	59	1
49.48	17.792	98.688	7.584	96.792	77.92	8.792	54.48	0
70.4	21.04	93.04	11.04	91.04	90.2	3.56	62.6	2
72.96	21.296	93.296	11.296	91.296	91.48	3.944	63.24	2
94.4	25.84	91.92	16.8	89.92	99.8	1.92	74.6	3
54.72	18.944	94.944	8.944	93.416	82.36	5.944	57.36	1
80.84	22.224	90.112	12.28	88.112	95.28	0.112	65.56	3
94.64	25.904	91.952	16.88	89.952	99.88	1.952	74.76	3
91.52	25.072	91.536	15.84	89.536	98.84	1.536	72.68	3
97.6	27.6	87	17.8	84.4	102	0	79	4
99.84	29.84	89.8	18.92	87.76	104.8	0	84.6	4
85.52	23.472	90.736	13.84	88.736	96.84	0.736	68.68	3
54.16	18.832	94.832	8.832	93.248	82.08	5.832	57.08	1
55.36	19.072	95.072	9.072	93.608	82.68	6.072	57.68	1
46.16	16.464	96.696	4.928	95.464	64.64	7.464	51.16	0
96.416	26.416	85.52	17.208	82.624	100.52	0	76.04	4
86	23.6	90.8	14	88.8	97	0.8	69	3
79.84	21.984	93.984	11.984	91.984	94.92	4.976	64.96	2
90.8	24.88	91.44	15.6	89.44	98.6	1.44	72.2	3
96.352	26.352	85.44	17.176	82.528	100.44	0	75.88	4
55.6	19.12	95.12	9.12	93.68	82.8	6.12	57.8	1
72	21.2	93.2	11.2	91.2	91	3.8	63	2
84.56	23.216	90.608	13.52	88.608	96.52	0.608	68.04	3
59.76	19.952	95.952	9.952	94.928	84.88	6.952	59.88	1
83	22.8	90.4	13	88.4	96	0.4	67	3
74.24	21.424	93.424	11.424	91.424	92.12	4.136	63.56	2
45.24	16.096	96.144	4.192	95.096	60.96	7.096	50.24	0
49.44	17.776	98.664	7.552	96.776	77.76	8.776	54.44	0
66.72	20.672	92.672	10.672	90.672	88.36	3.008	61.68	2
54	18.8	94.8	8.8	93.2	82	5.8	57	1
94.52	25.872	91.936	16.84	89.936	99.84	1.936	74.68	3
47.56	17.024	97.536	6.048	96.024	70.24	8.024	52.56	0
47.64	17.056	97.584	6.112	96.056	70.56	8.056	52.64	0
47.48	16.992	97.488	5.984	95.992	69.92	7.992	52.48	0
97.12	27.12	86.4	17.56	83.68	101.4	0	77.8	4
69.28	20.928	92.928	10.928	90.928	89.64	3.392	62.32	2
98.976	28.976	88.72	18.488	86.464	103.72	0	82.44	4
45.64	16.256	96.384	4.512	95.256	62.56	7.256	50.64	0
99.104	29.104	88.88	18.552	86.656	103.88	0	82.76	4
99.328	29.328	89.16	18.664	86.992	104.16	0	83.32	4
93.56	25.616	91.808	16.52	89.808	99.52	1.808	74.04	3
57.76	19.552	95.552	9.552	94.328	83.88	6.552	58.88	1
56.96	19.392	95.392	9.392	94.088	83.48	6.392	58.48	1
55.84	19.168	95.168	9.168	93.752	82.92	6.168	57.92	1
48.32	17.328	97.992	6.656	96.328	73.28	8.328	53.32	0
94.04	25.744	91.872	16.68	89.872	99.68	1.872	74.36	3
97.76	27.76	87.2	17.88	84.64	102.2	0	79.4	4
67.2	20.72	92.72	10.72	90.72	88.6	3.08	61.8	2
57.84	19.568	95.568	9.568	94.352	83.92	6.568	58.92	1
54.64	18.928	94.928	8.928	93.392	82.32	5.928	57.32	1
93.68	25.648	91.824	16.56	89.824	99.56	1.824	74.12	3
98.592	28.592	88.24	18.296	85.888	103.24	0	81.48	4
88.88	24.368	91.184	14.96	89.184	97.96	1.184	70.92	3
73.6	21.36	93.36	11.36	91.36	91.8	4.04	63.4	2
62.4	20.24	92.24	10.24	90.24	86.2	2.36	60.6	2
82.88	22.768	90.384	12.96	88.384	95.96	0.384	66.92	3
59.04	19.808	95.808	9.808	94.712	84.52	6.808	59.52	1
71.68	21.168	93.168	11.168	91.168	90.84	3.752	62.92	2
48.4	17.36	98.04	6.72	96.36	73.6	8.36	53.4	0
46.08	16.432	96.648	4.864	95.432	64.32	7.432	51.08	0
97.024	27.024	86.28	17.512	83.536	101.28	0	77.56	4
53.2	18.64	94.64	8.64	92.96	81.6	5.64	56.6	1
65.44	20.544	92.544	10.544	90.544	87.72	2.816	61.36	2
98.144	28.144	87.68	18.072	85.216	102.68	0	80.36	4
58.8	19.76	95.76	9.76	94.64	84.4	6.76	59.4	1
69.6	20.96	92.96	10.96	90.96	89.8	3.44	62.4	2
48.44	17.376	98.064	6.752	96.376	73.76	8.376	53.44	0
97.504	27.504	86.88	17.752	84.256	101.88	0	78.76	4
58.64	19.728	95.728	9.728	94.592	84.32	6.728	59.32	1
73.92	21.392	93.392	11.392	91.392	91.96	4.088	63.48	2
