# Supplementary material for: A systematic hybrid machine learning approach for stress prediction
Source: PeerJ Comput Sci. 2023 Feb 8;9:e1154. doi: 10.7717/peerj-cs.1154 (PMC10280269; doi:10.7717/peerj-cs.1154)
Supplement: Supplemental Information 2 [file peerj-cs-09-1154-s002.ipynb]

# %% [code]
import pandas as pd
import seaborn as sns
import numpy as np
import matplotlib
import matplotlib.pyplot as plt
%matplotlib inline

# %% [code]
data=pd.read_csv('SaYoPillow.csv')
col=list(data.columns.values)
col

# %% [code]
min(data["sl"])

# %% [code]
max(data["sl"])

# %% [code]
from sklearn.datasets import load_iris
from sklearn.feature_selection import SelectKBest
from sklearn.feature_selection import chi2

  
# Create features and target
X = data
y =  target
  
# Convert to categorical data by converting data to integers
X = X.astype(int)
  
# Two features with highest chi-squared statistics are selected
chi2_features = SelectKBest(chi2, k = 3)
X_kbest_features = chi2_features.fit_transform(X, y)

data['pca-one'] = X_kbest_features[:,0]
data['pca-two'] = X_kbest_features[:,1] 
data['pca-three'] = X_kbest_features[:,2] 

# %% [code]

threedee = plt.figure(figsize=(6, 6), dpi=300).gca(projection='3d')
import numpy as np
# Creating color map
my_cmap = plt.get_cmap('tab10')
scatter= threedee.scatter(data['lm'],data['bo'],data['rem'],c=data['sl'], alpha=1.0, marker=r'o', cmap = my_cmap)
threedee.set_xlabel('lm')
threedee.set_ylabel('bo')
threedee.set_zlabel('rem')
legend1 = threedee.legend(*scatter.legend_elements(), loc="upper left", title="Stress Level")
threedee.add_artist(legend1)
plt.tight_layout(pad=0)
plt.savefig('stressfeature2.pdf')
plt.show()

# %% [code]
h = data.iloc[:64, :20]
fig = plt.figure(figsize = (7,7),dpi=300)
ax = fig.gca()
h.hist(ax = ax)


plt.tight_layout(pad=0)
plt.savefig('stressValuerange.pdf')
plt.show()

# %% [code]


# %% [code]
from collections import Counter
Counter(data["sl"])

# %% [code]
target=data["sl"]
data.drop(["sl"], axis=1, inplace=True)

# %% [code]


# %% [code]
data

# %% [code]
print("train")
print(Counter(y_train))
print("test")
print(Counter(y_test))

# %% [code]
from matplotlib import pyplot
y = target       
fig, ax = pyplot.subplots(figsize=(8,4),dpi=500)
ax = sns.countplot(y,label="Count",ax=ax,order=target.value_counts().iloc[:15].index )   


# %% [code]
from sklearn.ensemble import ExtraTreesClassifier
print("ETC")
dt = ExtraTreesClassifier(n_estimators=200, random_state=5, max_depth=20)

X=data
y=target
# Training the model
dt.fit(X, y)

# Computing the importance of each feature
feature_importance = dt.feature_importances_

# Normalizing the individual importances
feature_importance_normalized = np.std([tree.feature_importances_ for tree in dt.estimators_], axis = 0)
plt.figure(figsize=(6,4),dpi=400)
plt.xticks(rotation=90)
# Plotting a Bar Graph to compare the models
plt.bar(X.columns, feature_importance_normalized)
plt.xlabel('Feature Labels',fontsize=12)
plt.ylabel('Feature Importances',fontsize=12)


plt.tight_layout(pad=0)
plt.savefig('FeatureImp.pdf')
plt.show()

# %% [code]
from sklearn.metrics import accuracy_score
from sklearn.metrics import classification_report
from sklearn.metrics import confusion_matrix

# %% [code]
# Splitting dataset into training and testing sets
from sklearn.model_selection import train_test_split

X_train, X_test, y_train, y_test = train_test_split(data, target, test_size=0.20, shuffle=True)

# %% [code]
from sklearn.ensemble import RandomForestClassifier
rfc = RandomForestClassifier(n_estimators=200, max_depth=50) 

from sklearn.model_selection import cross_val_score
scores = cross_val_score(rfc, data, target, cv=10)
print("%0.2f accuracy with a standard deviation of %0.2f" % (scores.mean(), scores.std()))

# %% [code]
import time
start_time = time.time()

from sklearn.ensemble import RandomForestClassifier
rfc = RandomForestClassifier(n_estimators=200, max_depth=50) 
rfc.fit(X_train, y_train)
# calculate accuracy of class predictions
y_pred_class = rfc.predict(X_test)
print(classification_report(y_test,y_pred_class))
print(confusion_matrix(y_test,y_pred_class))


print("--- %s seconds ---" % (time.time() - start_time))

# %% [code]

array4=[[30 , 0,  0 , 0,  0],
 [ 0 ,26 , 0,  0 , 0],
 [ 0 , 0 ,23 , 1 , 0],
 [ 0  ,0 , 0 ,28 , 0],
 [ 0 , 0 , 0 , 0, 18]]
RF = pd.DataFrame(array4, index = [i for i in "01234"],
                  columns = [i for i in "01234"])

i=1
def plot_sub_sentiment(Airline):
    sns.set()
    #tmp = rfc.fit(X_train, y_train.ravel())
    sns.heatmap(Airline,annot=True,fmt = "d",linecolor="k",linewidths=3)
    plt.title("",fontsize=10)

plt.figure(1,figsize=(4, 4),dpi=500)
plt.subplot(111) 
plot_sub_sentiment(RF)


plt.tight_layout(pad=0) 
# Show graphic
plt.savefig('ConRF.pdf')
plt.show()


# %% [code]

from sklearn.ensemble import GradientBoostingClassifier
a = GradientBoostingClassifier(max_depth=200, learning_rate=0.2, n_estimators=50, random_state=52)

from sklearn.model_selection import cross_val_score
scores = cross_val_score(a, data, target, cv=10)
print("%0.2f accuracy with a standard deviation of %0.2f" % (scores.mean(), scores.std()))

# %% [code]
import time
start_time = time.time()


from sklearn.ensemble import GradientBoostingClassifier
a = GradientBoostingClassifier(max_depth=200, learning_rate=0.2, n_estimators=50, random_state=52)
a.fit(X_train, y_train)
# calculate accuracy of class predictions
y_pred_class = a.predict(X_test)
print(classification_report(y_test,y_pred_class))
print(confusion_matrix(y_test,y_pred_class))

print("--- %s seconds ---" % (time.time() - start_time))

# %% [code]

array4=[[30 , 0,  0 , 0,  0],
 [ 0 ,26 , 0 , 0  ,0],
 [ 0,  1 ,23 , 0 , 0],
 [ 0 , 0 , 0 ,28  ,0],
 [ 0 , 0  ,0 , 0 ,18]]
RF = pd.DataFrame(array4, index = [i for i in "01234"],
                  columns = [i for i in "01234"])

i=1
def plot_sub_sentiment(Airline):
    sns.set()
    #tmp = rfc.fit(X_train, y_train.ravel())
    sns.heatmap(Airline,annot=True,fmt = "d",linecolor="k",linewidths=3)
    plt.title("",fontsize=10)

plt.figure(1,figsize=(4, 4),dpi=500)
plt.subplot(111) 
plot_sub_sentiment(RF)


plt.tight_layout(pad=0) 
# Show graphic
plt.savefig('ConGBM.pdf')
plt.show()


# %% [code]
from sklearn.ensemble import RandomForestClassifier, AdaBoostClassifier
print("ADA")
xgb = AdaBoostClassifier(n_estimators=200, random_state=5,learning_rate=0.5)

from sklearn.model_selection import cross_val_score
scores = cross_val_score(xgb, data, target, cv=10)
print("%0.2f accuracy with a standard deviation of %0.2f" % (scores.mean(), scores.std()))

# %% [code]
import time
start_time = time.time()

from sklearn.ensemble import RandomForestClassifier, AdaBoostClassifier
print("ADA")
xgb = AdaBoostClassifier(n_estimators=200, random_state=5,learning_rate=0.5)
xgb_pred = xgb.fit(X_train, y_train).predict(X_test)  
print(classification_report(y_test,xgb_pred))
print(confusion_matrix(y_test,xgb_pred))

print("--- %s seconds ---" % (time.time() - start_time))

# %% [code]

array4=[[ 0 ,21,  0 , 0,  0],
 [ 0 ,21 , 0 , 0  ,0],
 [ 0  0 ,34 , 0  ,0],
 [ 0  0 , 1 ,23 , 0],
 [ 0  0 , 0 , 0 ,26]]
RF = pd.DataFrame(array4, index = [i for i in "01234"],
                  columns = [i for i in "01234"])

i=1
def plot_sub_sentiment(Airline):
    sns.set()
    #tmp = rfc.fit(X_train, y_train.ravel())
    sns.heatmap(Airline,annot=True,fmt = "d",linecolor="k",linewidths=3)
    plt.title("",fontsize=10)

plt.figure(1,figsize=(4, 4),dpi=500)
plt.subplot(111) 
plot_sub_sentiment(RF)


plt.tight_layout(pad=0) 
# Show graphic
plt.savefig('ConADA.pdf')
plt.show()


# %% [code]
from sklearn.linear_model import LogisticRegression
from sklearn.svm import SVC
# 2. instantiate a logistic regression model
logreg = LogisticRegression( solver='saga',multi_class='ovr',C=500.0)

from sklearn.model_selection import cross_val_score
scores = cross_val_score(logreg, data, target, cv=10)
print("%0.2f accuracy with a standard deviation of %0.2f" % (scores.mean(), scores.std()))

# %% [code]
import time
start_time = time.time()

from sklearn.linear_model import LogisticRegression
from sklearn.svm import SVC
# 2. instantiate a logistic regression model
logreg = LogisticRegression( solver='saga',multi_class='ovr',C=500.0)
# 3. train the model using X_train_dtm
x=logreg.fit(X_train, y_train)
# 4. make class predictions for X_test_dtm
y_pred_class = logreg.predict(X_test)
print(classification_report(y_test,y_pred_class))
print(confusion_matrix(y_test,y_pred_class))

print("--- %s seconds ---" % (time.time() - start_time))

# %% [code]

array4=[[30,  0,  0,  0 , 0],
 [ 0 ,26,  0 , 0 , 0],
 [ 0 , 4, 19 , 1,  0],
 [ 0 , 0 , 0 ,28 , 0],
 [ 0  ,0 , 0  ,0 ,18]]
RF = pd.DataFrame(array4, index = [i for i in "01234"],
                  columns = [i for i in "01234"])

i=1
def plot_sub_sentiment(Airline):
    sns.set()
    #tmp = rfc.fit(X_train, y_train.ravel())
    sns.heatmap(Airline,annot=True,fmt = "d",linecolor="k",linewidths=3)
    plt.title("",fontsize=10)

plt.figure(1,figsize=(4, 4),dpi=500)
plt.subplot(111) 
plot_sub_sentiment(RF)


plt.tight_layout(pad=0) 
# Show graphic
plt.savefig('ConLR.pdf')
plt.show()


# %% [code]
from sklearn.svm import LinearSVC
print("SVC")
svm = LinearSVC()

from sklearn.model_selection import cross_val_score
scores = cross_val_score(svm, data, target, cv=10)
print("%0.2f accuracy with a standard deviation of %0.2f" % (scores.mean(), scores.std()))

# %% [code]
import time
start_time = time.time()

from sklearn.svm import LinearSVC
print("SVC")
svm = LinearSVC()
svm.fit(X_train,y_train)
y_pred=svm.predict(X_test)
print(classification_report(y_test,y_pred))
print(confusion_matrix(y_test,y_pred))

print("--- %s seconds ---" % (time.time() - start_time))

# %% [code]

array4=[[30,  0 , 0,  0 , 0],
 [ 0, 20 , 6 , 0  ,0],
 [ 0 , 0 ,24 , 0 , 0],
 [ 0 , 0 , 0 ,28 , 0],
 [ 0 , 0  ,0 , 0, 18]]
RF = pd.DataFrame(array4, index = [i for i in "01234"],
                  columns = [i for i in "01234"])

i=1
def plot_sub_sentiment(Airline):
    sns.set()
    #tmp = rfc.fit(X_train, y_train.ravel())
    sns.heatmap(Airline,annot=True,fmt = "d",linecolor="k",linewidths=3)
    plt.title("",fontsize=10)

plt.figure(1,figsize=(4, 4),dpi=500)
plt.subplot(111) 
plot_sub_sentiment(RF)


plt.tight_layout(pad=0) 
# Show graphic
plt.savefig('ConSVM.pdf')
plt.show()


# %% [code]
import numpy as np
from sklearn.ensemble import RandomForestClassifier, VotingClassifier
r1 = LogisticRegression(random_state=1000, solver='saga',multi_class='multinomial',C=3.0)
r2 = RandomForestClassifier(n_estimators=200, random_state=5, max_depth=50) 


er = VotingClassifier([('lr', r1),('rf', r2)],voting="soft")

from sklearn.model_selection import cross_val_score
scores = cross_val_score(er, data, target, cv=10)
print("%0.2f accuracy with a standard deviation of %0.2f" % (scores.mean(), scores.std()))

# %% [code]
import time
start_time = time.time()

import numpy as np
from sklearn.ensemble import RandomForestClassifier, VotingClassifier
r1 = LogisticRegression(random_state=1000, solver='saga',multi_class='multinomial',C=3.0)
r2 = RandomForestClassifier(n_estimators=200, random_state=5, max_depth=50) 


er = VotingClassifier([('lr', r1),('rf', r2)],voting="soft")

x=er.fit(X_train, y_train)

y_pred_class = er.predict(X_test)
print(classification_report(y_test,y_pred_class))
print(confusion_matrix(y_test,y_pred_class))

print("--- %s seconds ---" % (time.time() - start_time))

# %% [code]

array4=[[30 , 0,  0,  0 , 0],
 [ 0, 26,  0,  0,  0],
 [ 0  ,0, 24  ,0,  0],
 [ 0 , 0  ,0 ,28 , 0],
 [ 0 , 0 , 0 , 0, 18]]
RF = pd.DataFrame(array4, index = [i for i in "01234"],
                  columns = [i for i in "01234"])

i=1
def plot_sub_sentiment(Airline):
    sns.set()
    #tmp = rfc.fit(X_train, y_train.ravel())
    sns.heatmap(Airline,annot=True,fmt = "d",linecolor="k",linewidths=3)
    plt.title("",fontsize=10)

plt.figure(1,figsize=(4, 4),dpi=500)
plt.subplot(111) 
plot_sub_sentiment(RF)


plt.tight_layout(pad=0) 
# Show graphic
plt.savefig('ConHB.pdf')
plt.show()


# %% [code]


# %% [code]
import numpy as np # linear algebra

import pandas as pd # data processing, CSV file I/O (e.g. pd.read_csv)
import matplotlib.pyplot as plt
# Input data files are available in the "../input/" directory.
# For example, running this (by clicking run or pressing Shift+Enter) will list the files in the input directory

import os
import glob
import cv2
import tensorflow as tf
from keras import layers
from keras.layers import Dropout , Input, Add, Dense, Activation, ZeroPadding2D, BatchNormalization, Flatten, Conv2D, AveragePooling2D, MaxPooling2D, GlobalMaxPooling2D
from keras.models import Model, load_model
from keras.initializers import glorot_uniform
from sklearn.model_selection import train_test_split
import keras.backend as K
from sklearn.utils import shuffle
# importing all necessary libraries to run the code
import re,string
import numpy as np
import pandas as pd
import keras_metrics
import tensorflow.keras
import matplotlib.pyplot as plt
from nltk.corpus import stopwords
from keras.models import Sequential
from sklearn.model_selection import train_test_split
from keras.layers import Dense, Flatten, LSTM, Conv1D, MaxPooling1D, Dropout, Activation,Embedding


# %% [code]
>>> from sklearn import preprocessing
>>> le = preprocessing.LabelEncoder()
le = preprocessing.LabelEncoder()
y = le.fit_transform(target)

# %% [code]


# %% [code]
import time
start_time = time.time()

from keras import optimizers
import tensorflow.keras
tokenizer = tensorflow.keras.preprocessing.text.Tokenizer(num_words=5000,lower=False)
#tokenizer.fit_on_texts(X_train_res.values)
#print(tokenizer.word_index)  # To see the dicstionary
#X = tokenizer.texts_to_sequences(X_train_res.values)
#X = tensorflow.keras.preprocessing.sequence.pad_sequences(X_train_res)
#Deep Learning Network Structure
model_conv = Sequential()
model_conv.add(Embedding(5000,100, input_length=data.shape[1]))
model_conv.add(Dropout(0.5))
model_conv.add(LSTM(100))
model_conv.add(Dense(5, activation='softmax'))
model_conv.compile(loss='categorical_crossentropy', optimizer='adam',   metrics=['accuracy','mae','mse',keras_metrics.precision(), keras_metrics.recall(),keras_metrics.f1_score()])
#Y = data.Reviewer_Score
Y = pd.get_dummies(y).values

X_train, X_valid, Y_train, Y_valid = train_test_split(data,Y, test_size = 0.20, random_state =2)
batch_size=128
#Here we train the Network.

pred=model_conv.fit(X_train, Y_train, batch_size =batch_size, epochs =100, verbose =2,validation_data=(X_valid,Y_valid))
pred


print("--- %s seconds ---" % (time.time() - start_time))

# %% [code]
plt.figure(figsize=(4,3),dpi=300)

plt.plot(pred.history['accuracy'])
plt.plot(pred.history['precision'])
plt.plot(pred.history['recall'])
plt.plot(pred.history['f1_score'])

plt.plot(pred.history['val_accuracy'])
plt.plot(pred.history['val_precision'])
plt.plot(pred.history['val_recall'])
plt.plot(pred.history['val_f1_score'])

plt.ylabel('Score',fontsize=12)
plt.xlabel('Epoch',fontsize=12)
plt.legend(['Accuracy', 'Precision', 'Recall', 'F1 Score', 'Val_Accuracy', 'Val_Precision', 'Val_Recall', 'Val_F1 Score'], loc='lower right',fontsize=12)
plt.tight_layout(pad=0) 
# Show graphic
plt.savefig('accLSTM.pdf')
plt.show()

# %% [code]
plt.figure(figsize=(4,3),dpi=300)

plt.plot(pred.history['loss'])
plt.plot(pred.history['val_loss'])
plt.plot(pred.history['val_mae'])
plt.plot(pred.history['mae'])
plt.plot(pred.history['val_mse'])
plt.plot(pred.history['mse'])
plt.ylabel('Score',fontsize=12)
plt.xlabel('Epoch',fontsize=12)
plt.legend(['Loss', 'Val_Loss', 'MAE', 'Val_MAE', 'MSE', 'Val_MSE'], loc='upper right',fontsize=12)
plt.tight_layout(pad=0) 
# Show graphic
plt.savefig('LosLSTM.pdf')
plt.show()

# %% [code]


# %% [code]
yhat_classes = model_conv.predict(X_valid, verbose=0)
rounded_predictions=np.argmax(yhat_classes, axis=1)
rounded_labels=np.argmax(Y_valid, axis=1)
print(classification_report(rounded_labels,rounded_predictions))
print(confusion_matrix(rounded_labels,rounded_predictions))

# %% [code]
import time
start_time = time.time()

#Deep Learning Network Structure
model_conv = Sequential()
model_conv.add(Embedding(1000,100, input_length=data.shape[1]))
model_conv.add(Dropout(0.2))
model_conv.add(layers.GRU(64, return_sequences=True))
model_conv.add(layers.SimpleRNN(32))
model_conv.add(Dense(32))
model_conv.add(Activation('relu'))
model_conv.add(Dropout(rate=0.5))
model_conv.add(Dropout(0.2))
model_conv.add(Dense(16))
model_conv.add(Dense(5, activation='softmax'))
model_conv.compile(loss='categorical_crossentropy', optimizer='adam',   metrics=['accuracy','mae','mse',keras_metrics.precision(), keras_metrics.recall(),keras_metrics.f1_score()])
batch_size=16
#Here we train the Network.
pred1=model_conv.fit(X_train, Y_train, batch_size =batch_size, epochs =100, verbose =2,validation_data=(X_valid,Y_valid))
pred1

print("--- %s seconds ---" % (time.time() - start_time))

# %% [code]
plt.figure(figsize=(4,3),dpi=300)

plt.plot(pred1.history['accuracy'])
plt.plot(pred1.history['precision'])
plt.plot(pred1.history['recall'])
plt.plot(pred1.history['f1_score'])

plt.plot(pred1.history['val_accuracy'])
plt.plot(pred1.history['val_precision'])
plt.plot(pred1.history['val_recall'])
plt.plot(pred1.history['val_f1_score'])

plt.ylabel('Score',fontsize=12)
plt.xlabel('Epoch',fontsize=12)
plt.legend(['Accuracy', 'Precision', 'Recall', 'F1 Score', 'Val_Accuracy', 'Val_Precision', 'Val_Recall', 'Val_F1 Score'], loc='lower right',fontsize=12)
plt.tight_layout(pad=0) 
# Show graphic
plt.savefig('accRNN.pdf')
plt.show()

# %% [code]
plt.figure(figsize=(4,3),dpi=300)

plt.plot(pred1.history['loss'])
plt.plot(pred1.history['val_loss'])
plt.plot(pred1.history['val_mae'])
plt.plot(pred1.history['mae'])
plt.plot(pred1.history['val_mse'])
plt.plot(pred1.history['mse'])
plt.ylabel('Score',fontsize=12)
plt.xlabel('Epoch',fontsize=12)
plt.legend(['Loss', 'Val_Loss', 'MAE', 'Val_MAE', 'MSE', 'Val_MSE'], loc='upper right',fontsize=12)
plt.tight_layout(pad=0) 
# Show graphic
plt.savefig('LosRNN.pdf')
plt.show()

# %% [code]
yhat_classes = model_conv.predict(X_valid, verbose=0)
rounded_predictions=np.argmax(yhat_classes, axis=1)
rounded_labels=np.argmax(Y_valid, axis=1)
print(classification_report(rounded_labels,rounded_predictions))
print(confusion_matrix(rounded_labels,rounded_predictions))

# %% [code]
import time
start_time = time.time()

from keras.layers import Dense, Flatten, LSTM, Conv1D, MaxPooling1D, Dropout, Activation,Embedding
from keras.models import Sequential
model_conv = Sequential()
model_conv.add(Embedding(5000, 100, input_length=data.shape[1]))
model_conv.add(Conv1D(128, 5, activation='relu'))
model_conv.add(MaxPooling1D(pool_size=4))
model_conv.add(Activation('relu'))
model_conv.add(Dropout(rate=0.5))
model_conv.add(Flatten())
model_conv.add(Dense(32))
model_conv.add(Dense(5, activation='softmax'))
model_conv.compile(loss='categorical_crossentropy', optimizer='adam',   metrics=['accuracy','mae','mse',keras_metrics.precision(), keras_metrics.recall(),keras_metrics.f1_score()])

#Here we train the Network.

pred2=model_conv.fit(X_train, Y_train, batch_size =batch_size, epochs =100, verbose =2,validation_data=(X_valid,Y_valid))
pred2

print("--- %s seconds ---" % (time.time() - start_time))

# %% [code]
plt.figure(figsize=(4,3),dpi=300)

plt.plot(pred2.history['accuracy'])
plt.plot(pred2.history['precision'])
plt.plot(pred2.history['recall'])
plt.plot(pred2.history['f1_score'])

plt.plot(pred2.history['val_accuracy'])
plt.plot(pred2.history['val_precision'])
plt.plot(pred2.history['val_recall'])
plt.plot(pred2.history['val_f1_score'])

plt.ylabel('Score',fontsize=12)
plt.xlabel('Epoch',fontsize=12)
plt.legend(['Accuracy', 'Precision', 'Recall', 'F1 Score', 'Val_Accuracy', 'Val_Precision', 'Val_Recall', 'Val_F1 Score'], loc='lower right',fontsize=12)
plt.tight_layout(pad=0) 
# Show graphic
plt.savefig('accCNN.pdf')
plt.show()

# %% [code]
plt.figure(figsize=(4,3),dpi=300)

plt.plot(pred2.history['loss'])
plt.plot(pred2.history['val_loss'])
plt.plot(pred2.history['val_mae'])
plt.plot(pred2.history['mae'])
plt.plot(pred2.history['val_mse'])
plt.plot(pred2.history['mse'])
plt.ylabel('Score',fontsize=12)
plt.xlabel('Epoch',fontsize=12)
plt.legend(['Loss', 'Val_Loss', 'MAE', 'Val_MAE', 'MSE', 'Val_MSE'], loc='upper right',fontsize=12)
plt.tight_layout(pad=0) 
# Show graphic
plt.savefig('LosCNN.pdf')
plt.show()

# %% [code]
yhat_classes = model_conv.predict(X_valid, verbose=0)
rounded_predictions=np.argmax(yhat_classes, axis=1)
rounded_labels=np.argmax(Y_valid, axis=1)
print(classification_report(rounded_labels,rounded_predictions))
print(confusion_matrix(rounded_labels,rounded_predictions))

# %% [code]
import time
start_time = time.time()

from keras.layers import Dense, Flatten, LSTM, Conv1D, MaxPooling1D, Dropout, Activation,Embedding
from keras.models import Sequential
model_conv = Sequential()
model_conv.add(Embedding(1000, 200, input_length=data.shape[1]))
model_conv.add(Conv1D(128, 2, activation='relu'))
model_conv.add(MaxPooling1D(pool_size=2))
model_conv.add(LSTM(100))
model_conv.add(Dense(5, activation='softmax'))
model_conv.compile(loss='categorical_crossentropy', optimizer='adam',   metrics=['accuracy','mae','mse',keras_metrics.precision(), keras_metrics.recall(),keras_metrics.f1_score()])


#Here we train the Network.
pred3=model_conv.fit(X_train, Y_train, batch_size =batch_size, epochs =100, verbose =2,validation_data=(X_valid,Y_valid))
pred3

print("--- %s seconds ---" % (time.time() - start_time))

# %% [code]
yhat_classes = model_conv.predict(X_valid, verbose=0)
rounded_predictions=np.argmax(yhat_classes, axis=1)
rounded_labels=np.argmax(Y_valid, axis=1)
print(classification_report(rounded_labels,rounded_predictions))
print(confusion_matrix(rounded_labels,rounded_predictions))

# %% [code]
plt.figure(figsize=(4,3),dpi=300)

plt.plot(pred3.history['accuracy'])
plt.plot(pred3.history['precision'])
plt.plot(pred3.history['recall'])
plt.plot(pred3.history['f1_score'])

plt.plot(pred3.history['val_accuracy'])
plt.plot(pred3.history['val_precision'])
plt.plot(pred3.history['val_recall'])
plt.plot(pred3.history['val_f1_score'])

plt.ylabel('Score',fontsize=12)
plt.xlabel('Epoch',fontsize=12)
plt.legend(['Accuracy', 'Precision', 'Recall', 'F1 Score', 'Val_Accuracy', 'Val_Precision', 'Val_Recall', 'Val_F1 Score'], loc='lower right',fontsize=12)
plt.tight_layout(pad=0) 
# Show graphic
plt.savefig('accCNNLSTM.pdf')
plt.show()

# %% [code]
plt.figure(figsize=(4,3),dpi=300)

plt.plot(pred3.history['loss'])
plt.plot(pred3.history['val_loss'])
plt.plot(pred3.history['val_mae'])
plt.plot(pred3.history['mae'])
plt.plot(pred3.history['val_mse'])
plt.plot(pred3.history['mse'])
plt.ylabel('Score',fontsize=12)
plt.xlabel('Epoch',fontsize=12)
plt.legend(['Loss', 'Val_Loss', 'MAE', 'Val_MAE', 'MSE', 'Val_MSE'], loc='upper right',fontsize=12)
plt.tight_layout(pad=0) 
# Show graphic
plt.savefig('LosCNNLSTM.pdf')
plt.show()

# %% [code]


# %% [code]


# %% [code]

array4=[[19 , 0 , 0,  0  ,0],
 [ 0, 33 , 0 , 0 , 0],
 [ 0 , 0, 27 , 1 , 0],
 [ 0,  0,  0 ,22 , 0],
 [ 0,  0 , 0 , 0 ,24]]
RF = pd.DataFrame(array4, index = [i for i in "01234"],
                  columns = [i for i in "01234"])

i=1
def plot_sub_sentiment(Airline):
    sns.set()
    #tmp = rfc.fit(X_train, y_train.ravel())
    sns.heatmap(Airline,annot=True,fmt = "d",linecolor="k",linewidths=3)
    plt.title("",fontsize=10)

plt.figure(1,figsize=(4, 4),dpi=500)
plt.subplot(111) 
plot_sub_sentiment(RF)


plt.tight_layout(pad=0) 
# Show graphic
plt.savefig('ConLSTM.pdf')
plt.show()


# %% [code]


# %% [code]


# %% [code]


# %% [code]
# t-test
from math import sqrt
from numpy.random import seed
from numpy.random import randn
from numpy import mean
from scipy.stats import t

# function for calculating the t-test for two dependent samples
def dependent_ttest(data1, data2, alpha):
	# calculate means
	mean1, mean2 = mean(data1), mean(data2)
	# number of paired samples
	n = len(data1)
	# sum squared difference between observations
	d1 = sum([(data1[i]-data2[i])**2 for i in range(n)])
	# sum difference between observations
	d2 = sum([data1[i]-data2[i] for i in range(n)])
	# standard deviation of the difference between means
	sd = sqrt((d1 - (d2**2 / n)) / (n - 1))
	# standard error of the difference between the means
	sed = sd / sqrt(n)
	# calculate the t statistic
	t_stat = (mean1 - mean2) / sed
	# degrees of freedom
	df = n - 1
	# calculate the critical value
	cv = t.ppf(1.0 - alpha, df)
	# calculate the p-value
	p = (1.0 - t.cdf(abs(t_stat), df)) * 2.0
	# return everything
	return t_stat, df, cv, p

# seed the random number generator
seed(1)


hb = [1.00 ,1.00, 1.00, 1.00]
rf = [0.99, 0.99, 0.99, 0.99]
GBM = [0.99, 0.99, 0.99, 0.99]
ADA = [0.83, 0.74, 0.83, 0.77]
LR = [0.96 ,0.96, 0.96 ,0.96]


# calculate the t test
alpha =0.5
t_stat, df, cv, p = dependent_ttest(hb, rf, alpha)
print('t=%.3f, df=%d' % (t_stat, df))
print(cv)
# interpret via critical value
if abs(t_stat) <= cv:
	print('Accept null hypothesis that the means are equal.')
else:
	print('Reject the null hypothesis that the means are not equal.')


# %% [code]
